# Supplementary material for: MYOC Promotes the Differentiation of C2C12 Cells by Regulation of the TGF-β Signaling Pathways via CAV1
Source: Biology (Basel). 2021 Jul 20;10(7):686. doi: 10.3390/biology10070686 (PMC8301362; doi:10.3390/biology10070686)
Supplement: Supplementary file 1 [file biology-10-00686-s001.zip]

Archive with 3 entries (3 files):
- Supplementary Materials S2.pdf
- Supplementary Materials S3.pdf
- Supplementary Materials S1.pdf
